# Supplementary material for: Rapid and selective gut microbiome modulation by polyherbal formulation in type 2 diabetes
Source: Endocr Connect. 2026 Jan 9;15(1):e250463. doi: 10.1530/EC-25-0463 (PMC12793969; doi:10.1530/EC-25-0463)
Supplement: Supplementary file 2 [file supplementary_tables.xlsx]

## Sheet: S.1
Rapid and Selective Gut Microbiome Modulation by Polyherbal Formulation in Type 2 Diabetes
Sintija Sauša, Annija Zodāne, Somit Kumar, Jānis Plūme, Jana Baranova, Tatjana Kozlova, Uģis Klētnieks, Harijs Saušs, Jānis Kloviņš, Valdis Pīrāgs, Kakarla Sai Mitravinda, Svjatoslavs Kistkins, Monta Brīvība
S.1. Shannon index comparisons
	Placebo		PHF
	Median	IQR	Median	IQR
1st	3.87545	0.597859	4.06358	0.284465
2nd	3.74092	0.550538	3.89956	0.453338
	PHF vs placebo 1st	PHF vs placebo 2nd	2nd vs. 1st placebo	2nd vs. 1st PHF
P-value*	0.402	0.943	0.706427	0.442046
*Wilcoxon rank-sum test was used for independent groups, Wilcoxon signed-rank test was used for paired comparisons.

## Sheet: S.2
Rapid and Selective Gut Microbiome Modulation by Polyherbal Formulation in Type 2 Diabetes
Sintija Sauša, Annija Zodāne, Somit Kumar, Jānis Plūme, Jana Baranova, Tatjana Kozlova, Uģis Klētnieks, Harijs Saušs, Jānis Kloviņš, Valdis Pīrāgs, Kakarla Sai Mitravinda, Svjatoslavs Kistkins, Monta Brīvība
Table S.2. Factors Explaining Taxonomic Variability Identified by PERMANOVA.
Factor	Df	SumOfSqs	R2	F	Pr(>F)
Patient_ID	24	9.88309	0.879005	7.56754	0.0001
Arm	1	0.403003	0.0358432	1.78444	0.041
Sex	1	0.285185	0.0253644	1.24918	0.1998
Age	1	0.349605	0.031094	1.54041	0.082
BMI	1	0.340308	0.0302671	1.49817	0.0822
Diabeted_duration	1	0.322716	0.0287025	1.41843	0.1141
Batch	2	0.611085	0.0543501	1.35064	0.0995
Time	1	0.114384	0.0101734	0.493341	0.9742
Dose	1	0.246336	0.0219092	1.0752	0.3436

## Sheet: S.3
Rapid and Selective Gut Microbiome Modulation by Polyherbal Formulation in Type 2 Diabetes
Sintija Sauša, Annija Zodāne, Somit Kumar, Jānis Plūme, Jana Baranova, Tatjana Kozlova, Uģis Klētnieks, Harijs Saušs, Jānis Kloviņš, Valdis Pīrāgs, Kakarla Sai Mitravinda, Svjatoslavs Kistkins, Monta Brīvība
Table S.3. Differentially abundand taxa comparing samples collected after the intervention against sample collected before the intervention in PHF group.
feature	metadata	value	coef	stderr	N	N.not.0	pval	qval
Roseburia.intestinalis	Time	2	-2.4151	0.443233	26	26	0.000147944	0.0777707
Roseburia.sp900552665	Time	2	-2.3981	0.543111	26	26	0.00033383	0.131529
Roseburia.sp900542495	Time	2	-2.1461	0.511999	26	26	0.000548344	0.179183
Roseburia.sp003470905	Time	2	-1.64307	0.255992	26	26	3.31097e-05	0.0452074
Blautia_A.sp003477525	Dose	Dose	-1.63002	0.291399	26	26	2.61679e-05	0.0452074
Collinsella.sp900541055	Age	Age	-1.62741	0.257393	26	23	5.85982e-06	0.0161614
Bariatricus.sp900554415	Time	2	-1.06293	0.198581	26	26	0.000172866	0.0794607
Bacteroides.sp002491635	Time	2	-0.939473	0.201665	26	26	0.000552231	0.179183
Bacteroides.fluxus	Time	2	-0.883634	0.200926	26	26	0.000868719	0.228184
Bacteroides.sp902388495	Time	2	-0.838389	0.176815	26	25	0.000478934	0.17612
Paraprevotella.sp900546665	Time	2	-0.57759	0.127685	26	26	0.000697498	0.202495
Blautia_A.sp900120195	BMI	BMI	0.886866	0.140218	26	26	5.83371e-06	0.0161614
Bifidobacterium.bifidum	Time	2	1.49306	0.275493	26	22	0.00015509	0.0777707
Collinsella.sp900555955	Time	2	1.57081	0.311932	26	24	0.000291367	0.123629
Senegalimassilia.sp900550055	Time	2	1.7021	0.38464	26	23	0.00082805	0.228184
Anaerosacchariphilus.sp900553635	Age	Age	2.4997	0.386922	26	26	0.000652133	0.199842
Bifidobacterium.pseudocatenulatum	Time	2	2.52429	0.461052	26	21	0.000141826	0.0777707
Bifidobacterium.catenulatum	Time	2	2.54847	0.426784	26	23	6.4967e-05	0.051194
Bifidobacterium.sp002742445	Time	2	2.82156	0.492044	26	21	9.39122e-05	0.0647524
Bifidobacterium.ruminantium	Time	2	3.53633	0.584596	26	22	5.76574e-05	0.051194
Bifidobacterium.adolescentis	Time	2	3.99288	0.636313	26	25	4.09784e-05	0.0452074

## Sheet: S.4
Polyherbal Formulation Rapidly And Selectively Modulates The Gut Microbiome In Type 2 Diabetes Patients With Gastrointestinal Intolerance To Metformin
Sintija Sauša, Annija Zodāne, Somit Kumar, Jānis Plūme, Jana Baranova, Tatjana Kozlova, Uģis Klētnieks, Harijs Saušs, Jānis Kloviņš, Valdis Pīrāgs, Kakarla Sai Mitravinda, Svjatoslavs Kistkins, Monta Brīvība
Table S.4. Factors Explaining Variability in Functional Pathways Identified by PERMANOVA.
Factor	Df	SumOfSqs	R2	F	Pr(>F)
Patient_ID	26	0.864808	0.84626	5.71618	0.0001
Arm	1	0.0683823	0.0669156	3.72915	0.0128
Sex	1	0.0581524	0.0569052	3.13762	0.0264
Age	1	0.017926	0.0175415	0.928446	0.3979
BMI	1	0.00820248	0.00802655	0.420758	0.8243
Diabeted_duration	1	0.0160871	0.0169768	0.82896	0.4628
Batch	2	0.037781	0.0369706	0.978943	0.4073
Time	1	0.00690439	0.0067563	0.353718	0.9126
Dose	1	0.0198022	0.0193775	1.02754	0.3478

## Sheet: S.5
Rapid and Selective Gut Microbiome Modulation by Polyherbal Formulation in Type 2 Diabetes
Sintija Sauša, Annija Zodāne, Somit Kumar, Jānis Plūme, Jana Baranova, Tatjana Kozlova, Uģis Klētnieks, Harijs Saušs, Jānis Kloviņš, Valdis Pīrāgs, Kakarla Sai Mitravinda, Svjatoslavs Kistkins, Monta Brīvība
Supplementary Table S5. Differentially Abundant MetaCyc Pathways Comparing Samples Collected After the Intervention Against Sample Collected Before the Intervention in PHF Group.
feature	metadata	value	coef	stderr	N	N.not.0	pval	qval
PWY.6906..chitin.derivatives.degradation	Time	2	-0.00822698	0.00150971	26	25	0.000281103	0.136536
PWY.6892..thiazole.component.of.thiamine.diphosphate.biosynthesis.I	Time	2	-0.00808146	0.00179381	26	26	0.00113395	0.22679
PWY.5392..reductive.TCA.cycle.II	Age	Age	0.00489673	0.000886879	26	14	9.85204e-05	0.099178
PWY.6628..superpathway.of.L.phenylalanine.biosynthesis	Batch	c	0.0245793	0.00459462	26	26	0.00013209	0.099178
PWY.7315..dTDP.N.acetylthomosamine.biosynthesis	Time	2	-0.00700998	0.00125308	26	26	0.000229524	0.130064
PWY.7883..anhydromuropeptides.recycling.II	Time	2	-0.00546609	0.00090258	26	25	0.000122617	0.099178
FUC.RHAMCAT.PWY..superpathway.of.fucose.and.rhamnose.degradation	Time	2	-0.00546221	0.00120408	26	26	0.00108068	0.22679
PWY.5384..sucrose.degradation.IV..sucrose.phosphorylase.	Age	Age	0.00727925	0.00157825	26	26	0.00048677	0.183891
PWY.5384..sucrose.degradation.IV..sucrose.phosphorylase.	BMI	BMI	-0.00919267	0.00197087	26	26	0.000442928	0.183891
PWY.5392..reductive.TCA.cycle.II	Batch	c	0.0125717	0.00281468	26	14	0.000635145	0.203183
PWY.6628..superpathway.of.L.phenylalanine.biosynthesis	Diabetes_duration	Diabetes_duration	0.00662637	0.00148983	26	26	0.000657358	0.203183
PWY.5392..reductive.TCA.cycle.II	Batch	b	0.0113144	0.00258182	26	14	0.000741418	0.210068
HEMESYN2.PWY..heme.b.biosynthesis.II..oxygen.independent.	Time	2	-0.00510713	0.000778912	26	26	6.41806e-05	0.099178
METHGLYUT.PWY..superpathway.of.methylglyoxal.degradation	Time	2	-0.00432926	0.000730545	26	25	0.00014585	0.099178
AST.PWY..L.arginine.degradation.II..AST.pathway.	Time	2	-0.00371016	0.000819583	26	22	0.00109663	0.22679
ARO.PWY..chorismate.biosynthesis.I	Time	2	0.00290865	0.000629489	26	26	0.000949643	0.22679
P124.PWY..Bifidobacterium.shunt	Time	2	0.0146342	0.00312222	26	21	0.000858177	0.224446
PWY.6628..superpathway.of.L.phenylalanine.biosynthesis	Age	Age	0.00590148	0.00144772	26	26	0.00130984	0.247414

## Sheet: S.6
Rapid and Selective Gut Microbiome Modulation by Polyherbal Formulation in Type 2 Diabetes
Sintija Sauša, Annija Zodāne, Somit Kumar, Jānis Plūme, Jana Baranova, Tatjana Kozlova, Uģis Klētnieks, Harijs Saušs, Jānis Kloviņš, Valdis Pīrāgs, Kakarla Sai Mitravinda, Svjatoslavs Kistkins, Monta Brīvība
Supplementary Table S6. Differentially Abundant MetaCyc Pathways Comparing Samples Collected After the Intervention Against Sample Collected Before the Intervention in Placebo Group.
feature	metadata	value	coef	stderr	N	N.not.0	pval	qval
PWY.6317..D.galactose.degradation.I..Leloir.pathway.	Diabetes_duration	Diabetes_duration	0.00905149	0.00130592	28	28	1.31625e-06	0.00460162
PWY.5838..superpathway.of.menaquinol.8.biosynthesis.I	Sex	V	-0.036441	0.00633384	28	27	1.52133e-05	0.0265928
PWY.6317..D.galactose.degradation.I..Leloir.pathway.	Sex	V	0.0159668	0.00299663	28	28	3.83932e-05	0.0335556
SO4ASSIM.PWY..assimilatory.sulfate.reduction.I	Sex	V	-0.0336029	0.00625654	28	28	3.49618e-05	0.0335556
RHAMCAT.PWY..L.rhamnose.degradation.I	Diabetes_duration	Diabetes_duration	-0.00637649	0.00134772	28	28	0.000145286	0.101584
PWY.5838..superpathway.of.menaquinol.8.biosynthesis.I	Diabetes_duration	Diabetes_duration	-0.0124821	0.00276027	28	27	0.000233216	0.135887
BIOTIN.BIOSYNTHESIS.PWY..biotin.biosynthesis.I	Sex	V	-0.0376985	0.0069033	28	28	0.00157119	0.166902
DTDPRHAMSYN.PWY..dTDP..beta..L.rhamnose.biosynthesis	Sex	V	0.0368669	0.00667163	28	28	0.00147876	0.166902
DTDPRHAMSYN.PWY..dTDP..beta..L.rhamnose.biosynthesis	Age	Age	-0.0136976	0.00252172	28	28	0.0016147	0.166902
FASYN.ELONG.PWY..fatty.acid.elongation....saturated	Sex	V	-0.0452445	0.00818412	28	28	0.00147545	0.166902
GLUCOSE1PMETAB.PWY..glucose.and.glucose.1.phosphate.degradation	Diabetes_duration	Diabetes_duration	0.0111609	0.00186802	28	28	0.000986143	0.166902
PWY.3001..superpathway.of.L.isoleucine.biosynthesis.I	Sex	V	0.0120715	0.00208698	28	28	0.00116789	0.166902
PWY.3001..superpathway.of.L.isoleucine.biosynthesis.I	Diabetes_duration	Diabetes_duration	0.00504587	0.000909502	28	28	0.00144885	0.166902
PWY.5345..superpathway.of.L.methionine.biosynthesis..by.sulfhydrylation.	Sex	V	-0.027176	0.00678496	28	28	0.000756925	0.166902
PWY.5850..superpathway.of.menaquinol.6.biosynthesis	Sex	V	-0.041253	0.0071109	28	22	0.00115002	0.166902
PWY.5860..superpathway.of.demethylmenaquinol.6.biosynthesis.I	Sex	V	-0.0362119	0.00667345	28	22	0.00162319	0.166902
PWY.5861..superpathway.of.demethylmenaquinol.8.biosynthesis.I	Sex	V	-0.0332659	0.0059916	28	27	0.00144411	0.166902
PWY.5896..superpathway.of.menaquinol.10.biosynthesis	Sex	V	-0.041253	0.0071109	28	22	0.00115002	0.166902
PWY.5897..superpathway.of.menaquinol.11.biosynthesis	Sex	V	-0.0357835	0.00634099	28	27	0.0013272	0.166902
PWY.5898..superpathway.of.menaquinol.12.biosynthesis	Sex	V	-0.0357835	0.00634099	28	27	0.0013272	0.166902
PWY.5899..superpathway.of.menaquinol.13.biosynthesis	Sex	V	-0.0357835	0.00634099	28	27	0.0013272	0.166902
PWY.5941..glycogen.degradation.II	Diabetes_duration	Diabetes_duration	0.0115958	0.00207432	28	28	0.00139342	0.166902
PWY.5989..stearate.biosynthesis.II..bacteria.and.plants.	Sex	V	-0.0444323	0.00784643	28	28	0.00130371	0.166902
PWY.6282..palmitoleate.biosynthesis.I..from..5Z..dodec.5.enoate.	Sex	V	-0.0461034	0.00821499	28	28	0.00136559	0.166902
PWY.6317..D.galactose.degradation.I..Leloir.pathway.	Batch	b	-0.00934362	0.00228563	28	28	0.00062672	0.166902
PWY.6519..8.amino.7.oxononanoate.biosynthesis.I	Sex	V	-0.0412898	0.0071152	28	28	0.0011483	0.166902
PWY.6922..L.N.delta..acetylornithine.biosynthesis	Dose	Dose	0.00534401	0.000977687	28	26	0.0015638	0.166902
PWY.7664..oleate.biosynthesis.IV..anaerobic.	Sex	V	-0.0456633	0.00811472	28	28	0.00134677	0.166902
PWY.7942..5.oxo.L.proline.metabolism	Sex	V	-0.0204782	0.00539302	28	23	0.00121759	0.166902
PWY.821..superpathway.of.sulfur.amino.acid.biosynthesis..Saccharomyces.cerevisiae.	Sex	V	-0.0237026	0.00576541	28	27	0.000594394	0.166902
PWY0.1477..ethanolamine.utilization	Sex	V	-0.0351839	0.00602765	28	28	0.00111386	0.166902
PWY0.862...5Z..dodecenoate.biosynthesis.I	Sex	V	-0.0462089	0.00842208	28	28	0.00153388	0.166902
RHAMCAT.PWY..L.rhamnose.degradation.I	Batch	b	0.0093775	0.00235878	28	28	0.000810165	0.166902
SULFATE.CYS.PWY..superpathway.of.sulfate.assimilation.and.cysteine.biosynthesis	Sex	V	-0.0284252	0.00652843	28	28	0.000341623	0.166902
PWY.5840..superpathway.of.menaquinol.7.biosynthesis	Sex	V	-0.0342757	0.00653324	28	27	0.00192655	0.192435
ARGDEG.PWY..superpathway.of.L.arginine..putrescine..and.4.aminobutanoate.degradation	Batch	c	-0.0218451	0.00423274	28	13	0.00209271	0.192529
DTDPRHAMSYN.PWY..dTDP..beta..L.rhamnose.biosynthesis	Diabetes_duration	Diabetes_duration	0.0150947	0.00290748	28	28	0.00203119	0.192529
ORNARGDEG.PWY..superpathway.of.L.arginine.and.L.ornithine.degradation	Batch	c	-0.0218451	0.00423274	28	13	0.00209271	0.192529
PWY.8178..pentose.phosphate.pathway..non.oxidative.branch..II	Diabetes_duration	Diabetes_duration	0.0071366	0.00139241	28	28	0.00216682	0.194236
ECASYN.PWY..enterobacterial.common.antigen.biosynthesis	Sex	V	-0.0213764	0.00426651	28	22	0.00242737	0.20039
PPGPPMET.PWY..ppGpp.metabolism	Sex	V	-0.01097	0.00217123	28	28	0.00232803	0.20039
PWY.5837..2.carboxy.1.4.naphthoquinol.biosynthesis	Sex	V	-0.0260077	0.00525468	28	27	0.00257939	0.20039
PWY.6317..D.galactose.degradation.I..Leloir.pathway.	BMI	BMI	0.00414904	0.00118923	28	28	0.00245672	0.20039
PWY.6545..pyrimidine.deoxyribonucleotides.de.novo.biosynthesis.III	Sex	V	-0.0224885	0.00453237	28	28	0.00254778	0.20039
PWY0.1477..ethanolamine.utilization	Age	Age	0.0113042	0.00227831	28	28	0.00254795	0.20039
PWY.6922..L.N.delta..acetylornithine.biosynthesis	Sex	V	-0.0142512	0.00296302	28	26	0.00297118	0.22581
P42.PWY..incomplete.reductive.TCA.cycle	Time	2	0.0061173	0.00169013	28	28	0.00311404	0.226806
PWY.7184..pyrimidine.deoxyribonucleotides.de.novo.biosynthesis.I	Sex	V	-0.0231822	0.00485429	28	28	0.00307665	0.226806
PWY0.1261..anhydromuropeptides.recycling.I	BMI	BMI	-0.00672267	0.0014297	28	28	0.00331879	0.236786
PWY.6305..superpathway.of.putrescine.biosynthesis	Batch	c	-0.0186283	0.00400556	28	28	0.00350144	0.244821
PWY.5941..glycogen.degradation.II	Sex	V	0.0219518	0.00475983	28	28	0.00364621	0.249944

## Sheet: S.7
Rapid and Selective Gut Microbiome Modulation by Polyherbal Formulation in Type 2 Diabetes
Sintija Sauša, Annija Zodāne, Somit Kumar, Jānis Plūme, Jana Baranova, Tatjana Kozlova, Uģis Klētnieks, Harijs Saušs, Jānis Kloviņš, Valdis Pīrāgs, Kakarla Sai Mitravinda, Svjatoslavs Kistkins, Monta Brīvība
Supplementary Table S.7. Content of Polyherbal Formulation, Capsules 718 mg
Active ingredients	Volume in each capsule
Salacia reticulata Root Extract (Salacia reticulata)	163,27 mg
Trigonella foenum-graecum Extract (Trigonella foenum-graecum)	163,27 mg
Moringa oleifera Extract (Moringa oleifera)	92,77 mg
Phyllanthus emblica Dehydrated Powder (Phyllanthus emblica)	71,68 mg
Hibiscus sabdariffa Extract (Hibiscus sabdariffa)	65,33 mg
Curcuma longa Extract Powder (Curcuma longa)	8,04 mg
Zingiber officinalis Dehydrated Powder (Zingiber officinale)	7,9 mg
Cuminum cyminum Extract (Cuminum cyminum)	5,77 mg
Mentha piperita Dehydrated Powder (Mentha piperita)	4,72 mg
Murraya koenigii Dehydrated Powder (Murraya koenigii)	3,49 mg
Piper nigrum Extract (Piper nigrum)	1,78 mg
Excipients	Volume in each capsule
Magnesium Stearate (E470b)	5 mg
Colloidal Silicon Dioxide (E551)	4 mg
Magnesium Silicate (E553a)	3 mg
Hydroxypropylmethylcellulose (HPMC) Capsule Shell (E464)	118 mg
